# Supplementary material for: Addressing Rotator Cuff-Related Shoulder Pain: Findings from a Greek Regional Observational Study Utilizing a Clinical Case Scenario
Source: Clin Pract. 2025 Jan 31;15(2):30. doi: 10.3390/clinpract15020030 (PMC11853849; doi:10.3390/clinpract15020030)
Supplement: Supplementary file 1 [file clinpract-15-00030-s001.zip]

Archive with 1 entries (1 files):
- clinpract-3436103-supplementary.pdf
